# Supplementary material for: Risk of Developing Insulin Resistance in Adult Subjects with Phenylketonuria: Machine Learning Model Reveals an Association with Phenylalanine Concentrations in Dried Blood Spots
Source: Metabolites. 2023 May 23;13(6):677. doi: 10.3390/metabo13060677 (PMC10305543; doi:10.3390/metabo13060677)
Supplement: Supplementary file 1 [file metabolites-13-00677-s001.zip]

Archive with 1 entries (1 files):
- metabolites-2350321-supplementary.pdf
